# Supplementary material for: Effects of the Combination of the C1473G Mutation in the Tph2 Gene and Lethal Yellow Mutations in the Raly-Agouti Locus on Behavior, Brain 5-HT and Melanocortin Systems in Mice
Source: Biomolecules. 2023 Jun 8;13(6):963. doi: 10.3390/biom13060963 (PMC10295981; doi:10.3390/biom13060963)
Supplement: Supplementary file 1 [file biomolecules-13-00963-s001.zip]

Archive with 1 entries (1 files):
- biomolecules-2355616-supplementary.pdf
